# Supplementary material for: Prevalence of Non-Celiac Gluten Sensitivity in Patients with Refractory Functional Dyspepsia: a Randomized Double-blind Placebo Controlled Trial
Source: Sci Rep. 2020 Feb 12;10:2401. doi: 10.1038/s41598-020-59532-z (PMC7016109; doi:10.1038/s41598-020-59532-z)
Supplement: Supplementary file 2 — Supplementary Dataset 2. [file 41598_2020_59532_MOESM2_ESM.xlsx]

## Sheet: Sheet1
	Hb (g/dl)	BUN (mg/dl)	Cr (mg/dl)	AST (IU/L)	ALT (IU/L)	ALK (IU/L)	K (mEq/L)	Na (mEq/L)	Ca (mg/dl)	Alb (g/dL)	FBS (mg/dL)	TSH (mIU/L)	Stool exam	Anti tTG (IgA) Neg<10 IU/ml	Total IgA (Nl: 70-400 mg/dl)	AGA (IgG) Neg<12 IU/ml	Anti wheat IgE (Neg <0.35KUA/L)	Gastroduodenoscopy report	gastrodudenal histological report (Marsh class)		Response to GFD (symptoms were improved >30% in more than 3 weeks of first step)	H.pylori Ag in stool
	14.2	12	1	15	18	270	4	138	8.9	4.6	98	2.8	normal	3.5	184	3	negative	normal	Marsh 0		No	negative
	15.8	15	1.2	14	19	178	4.2	142	9.1	4.7	95	3.1	normal	4	192	6.5	negative	normal	Marsh 0		No	negative
	15.1	16	1	18	17	182	4.4	143	8.9	5	98	3.3	normal	2.5	168	5.2	negative	normal	Marsh 0		No	negative
	14.6	12	1.1	16	18	246	4.6	142	9.3	4.8	96	2.8	normal	3.5	282	3	negative	patchy mild antral erythema	Marsh 0		No	negative
	13.7	13	0.8	15	24	218	4.2	142	9.1	4.6	99	3.4	normal	3.5	102	8	negative	normal	Marsh 0		No	negative
	13.5	12	0.9	17	25	212	4.4	143	9.6	4.4	96	2.6	normal	5.2	278	4	negative	patchy mild antral erythema	Marsh 0		No	negative
	15.1	15	1.1	18	19	178	4.4	138	8.9	4.8	98	2.8	normal	3.6	184	8.5	negative	normal	Marsh 0		No	negative
	14.9	14	1.1	15	18	240	4.6	142	9.4	4.7	96	3.3	normal	2.5	114	5.3	negative	mild antral erythema	Marsh 0		No	negative
	14.8	13	1	16	20	182	4.2	139	9.1	4.5	99	2.6	normal	5.2	165	6.5	negative	patchy mild antral erythema	Marsh 0		No	negative
	15.4	16	0.7	16	17	196	4.6	138	9.4	4.8	93	3.5	normal	3.6	256	3	negative	mild antral erythema	Marsh 0		No	negative
	13.5	14	0.8	15	19	228	4.4	139	9.6	4.7	96	2.8	normal	3.5	128	8.5	negative	patchy mild antral erythema	Marsh 0		No	negative
	15.3	18	1	15	18	236	4.2	139	9.1	4.5	98	3.6	normal	5.2	242	4	negative	normal	Marsh 0		No	negative
	15.9	12	1.1	16	22	182	4.2	140	8.9	4.9	99	3.3	normal	3.6	122	8.5	negative	normal	Marsh 0		No	negative
	14.2	15	0.9	18	18	198	4.6	138	9.1	5	93	2.6	normal	4	246	8	negative	mild antral erythema	Marsh 0		No	negative
	13.9	13	0.7	16	17	178	4.6	142	9.6	4.9	98	3.1	normal	2.2	184	6.5	negative	patchy mild antral erythema	Marsh 0		No	negative
	15.1	11	0.9	19	20	188	4.4	139	9.4	4.6	96	2.1	normal	3.5	318	4.5	negative	mild antral erythema	Marsh 0		No	negative
	13.4	13	0.8	15	18	238	4.2	143	8.9	4.9	93	3.5	normal	2.5	165	4	negative	normal	Marsh 0		No	negative
	13.8	12	0.8	18	21	218	4.7	139	9.1	4.7	94	2.6	normal	3.3	302	2.8	negative	normal	Marsh 0		No	negative
	13.8	12	0.9	19	25	178	4.6	138	8.9	4.9	98	2.1	normal	3.6	266	5.2	negative	normal	Marsh 0		No	negative
	14.2	14	0.9	15	17	224	4.7	142	9.6	4.7	96	3.3	normal	3.5	178	4.5	negative	mild antral erythema	Marsh 0		No	negative
	15.6	15	1.1	18	18	176	4.2	143	9.4	4.7	98	2.7	normal	2.5	254	2.8	negative	mild antral erythema	Marsh 0		No	negative
	13.9	13	0.8	15	23	226	4.2	139	8.9	5	99	2.8	normal	3.5	314	4	negative	normal	Marsh 0		No	negative
	13.5	14	0.8	19	24	182	4.7	142	9.6	4.7	99	3.5	normal	5.2	192	3	negative	mild antral erythema	Marsh 0		No	negative
	15.3	15	1	17	19	198	4.4	139	9.1	5	93	2.8	normal	4	165	8.5	negative	normal	Marsh 0		No	negative
	13.8	13	0.8	16	25	238	4.4	140	9.4	4.8	93	3.4	normal	6	320	4	negative	normal	Marsh 0		No	negative
	13.5	11	0.9	15	24	242	4.2	138	8.9	4.7	96	3.1	normal	3.5	170	8	negative	normal	Marsh 0		No	negative
	14.2	18	1.1	18	18	240	4.7	143	8.9	4.5	98	2.1	normal	5.2	318	4.6	negative	mild antral erythema	Marsh 0		No	negative
	15.1	12	1.2	18	23	218	4.4	139	9.3	5	98	3.3	normal	4	282	8.5	negative	mild antral erythema	Marsh 0		No	negative
	13.8	13	0.9	19	22	178	4.2	138	8.9	4.7	93	2.6	normal	3.3	184	4	negative	patchy mild antral erythema	Marsh 0		No	negative
	12.9	13	0.8	19	17	182	4.6	142	9.3	4.5	99	2.1	normal	3.5	260	2.2	negative	normal	Marsh 0		No	negative
	13.1	18	0.9	16	18	246	4.2	143	9.1	4.8	98	3.4	normal	2.6	194	3	negative	normal	Marsh 0		No	negative
	15.1	15	1.2	18	19	260	4.6	139	9.3	4.9	93	2.1	normal	3.3	320	5.2	negative	mild antral erythema	Marsh 0		No	negative
	15.7	14	0.9	16	18	188	4.2	138	8.9	4.7	94	3.3	normal	6	170	6.5	negative	normal	Marsh 0		No	negative
	15.5	17	1.1	19	19	178	4.6	143	9.3	4.5	98	3.5	normal	2.6	208	8	negative	patchy mild antral erythema	Marsh 0		No	negative
	14.2	11	1	17	23	258	4.4	143	9.1	4.7	96	2.8	normal	2.6	184	3	negative	normal	Marsh 0		No	negative
	13.5	15	0.8	16	20	264	4.6	139	8.9	4.9	93	2.6	normal	3.3	196	7.2	negative	normal	Marsh 0		No	negative
	13.1	12	1	18	18	182	4.2	138	9.3	4.9	99	2.4	normal	3.3	224	8.5	negative	normal	Marsh 0		No	negative
	13	13	1.2	15	19	223	4.2	142	9.1	4.7	98	2.8	normal	3.6	165	3	negative	normal	Marsh 0		No	negative
	14.2	15	0.9	19	17	218	4.4	143	8.9	4.8	94	3.1	normal	3.5	172	2.4	negative	mild antral erythema	Marsh 0		No	negative
	12.9	13	0.9	16	23	203	4.7	142	8.9	4.9	98	3.6	normal	2.6	344	7.5	negative	patchy mild antral erythema	Marsh 0		No	negative
	13.7	11	0.9	19	22	268	4.2	139	9.3	4.7	93	3.3	normal	2.3	168	4	negative	mild antral erythema	Marsh 0		No	negative
	13.1	12	0.9	15	19	234	4.4	143	8.9	4.9	94	3.3	normal	4	170	8	negative	normal	Marsh 0		No	negative
	15.1	15	1	16	18	188	4.6	138	9.1	4.7	98	3.5	normal	3.3	174	7.4	negative	patchy mild antral erythema	Marsh 0		No	negative
	14.9	11	0.9	18	17	182	4.2	142	8.9	4.5	94	2.1	normal	2.6	152	5.2	negative	normal	Marsh 0		No	negative
	14.7	16	1.2	15	22	178	4.6	143	9.3	4.9	101	3.6	normal	3.5	318	8.5	negative	mild antral erythema	Marsh 0		No	negative
	13.3	12	0.9	18	18	245	4.2	143	8.9	4.7	98	3.4	normal	3.6	320	2.2	negative	patchy mild antral erythema	Marsh 0		No	negative
	13.2	11	0.8	15	19	256	4.4	138	9.3	4.5	99	3.3	normal	4	112	4	negative	normal	Marsh 0		No	negative
	13.5	11	0.8	16	17	188	4.2	142	8.9	4.9	96	2.4	normal	3.5	184	7.2	negative	mild antral erythema	Marsh 0		No	negative
	13.1	12	0.9	16	19	182	4.6	143	9.1	5.1	94	3.1	normal	5.2	170	2.6	negative	normal	Marsh 0		No	negative
	14.7	16	0.9	15	18	178	4.2	138	8.9	4.7	98	2.3	normal	2.3	192	4.2	negative	mild antral erythema	Marsh 0		No	negative
	13.5	11	0.9	14	17	172	3.9	140	9.1	5.2	94	3.6	normal	3.5	317	3	negative	patchy mild antral erythema	Marsh 0		yes	negative
	13.5	10	1	14	17	180	4	142	9	5.3	101	3.4	normal	2	170	3	negative	mild patchy antral erythema	Marsh 0		yes	negative
	13.3	12	0.8	16	18	174	4.1	140	9.5	4	99	3.5	normal	3.4	190	8	negative	normal	Marsh 0		yes	negative
	14.7	13	1.1	14	18	182	4	139	9.3	5.5	98	2.6	normal	4	145	6	negative	mild patchy antral erythema	Marsh 0		yes	negative
	13.9	10	1	15	17	198	3.8	142	9.5	5.4	100	3.6	normal	3.5	186	8.5	negative	mild patchy antral erythema	Marsh 0		yes	negative
	14.5	12	1.2	16	18	230	4.5	140	9.6	5.3	96	3.3	normal	5.5	170	5	negative	Mild patchy antral erythema	Marsh 0		yes	negative
	14.6	11	1	18	20	220	4.3	142	9.2	5.1	98	2.4	normal	3.3	184	8	negative	normal	Marsh 0		yes	negative
	13.5	10	0.9	16	19	220	3.9	139	9.3	5.4	100	2.1	normal	6	180	8	negative	normal	Marsh 0		yes	negative
	14.8	12	1.1	17	18	185	4.1	142	9.5	5.3	98	3.1	normal	5	175	8.5	negative	normal	Marsh 0		yes	negative
	13.5	11	0.8	16	19	224	4	138	9.1	5.2	94	2.4	normal	4.5	170	4.8	negative	normal	Marsh 0		yes	negative
	14.7	13	1.1	15	16	234	4.3	144	9.6	5.5	98	2.8	normal	5.5	162	6	negative	mild antral erythema	Marsh 0		yes	negative
	13.5	10	0.9	15	17	240	4.1	140	9.5	5.3	102	3.6	normal	3.5	185	4	negative	normal	Marsh 0		yes	negative
	14	11	1	15	16	198	4	142	9.2	5.1	94	2.3	normal	4	170	5.5	negative	normal	Marsh 0		yes	negative
	15.2	12	1	16	18	186	4.3	139	9.5	5.4	99	3.4	normal	1	80	4	negative	normal	Marsh 0		yes	negative
	13.9	12	0.8	17	19	218	4.1	138	9.6	5.1	99	3.1	normal	1	207	2.3	negative	mild antral erythema	Marsh 0		yes	negative
	15.9	10	0.9	15	22	204	4.3	140	9.5	5	94	3.5	normal	4	162	29**	negative	mild antral erythema	Marsh 0		yes	negative
	15.1	12	1.1	18	24	245	3.7	142	9.5	5.1	100	2.8	normal	3.3	185	21**	negative	normal	Marsh 0		yes	negative
	13.5	11	1	16	19	236	3.8	138	9.2	5.3	99	2.3	normal	1	176	41.8**	negative	mild antral erythema	Marsh 0		yes	negative
	13.2	13	0.9	18	17	238	4.3	140	9.3	5.3	96	3.1	normal	1	138	2	negative	normal	Marsh 0		yes	negative
	13.5	10	0.8	18	21	262	3.9	140	9.2	4.9	101	3.4	normal	2.3	182	4	negative	mild antral erythema+mild hiatal hernia	Marsh 0		yes	negative
	13.7	11	0.9	16	18	258	4.1	139	9.5	5.3	94	3.3	normal	6	165	6.5	negative	normal	Marsh 0		yes	negative
	15.9	13	1	16	24	242	4	142	9.6	5.1	98	2.6	normal	6	184	6.5	negative	mild antral erythema	Marsh 0		yes	negative
	13.2	10	0.9	15	18	264	4.3	142	9.3	5.3	98	3.3	normal	6	172	6	negative	mild antral erythema	Marsh 0		yes	negative
	13.3	11	0.9	16	18	189	4.6	140	9.2	5.3	98	2.4	normal	5	200	8	negative	mild antral erythema	Marsh 0		yes	negative
	15.6	11	1	18	22	202	4.3	140	9.5	5.4	99	2.3	normal	5	185	4	negative	normal	Marsh 0		yes	negative
	13.5	10	0.8	16	17	226	4	142	9.3	5.2	96	3.4	normal	3.5	174	4.3	negative	Patchy antral erythema	Marsh 0		yes	negative
	15.7	12	1	15	19	185	4	139	9.6	5.3	94	2.8	normal	8	162	5.5	negative	mild hiatal hernia	Marsh 0		yes	negative
