# Supplementary material for: Prevalence of Non-Celiac Gluten Sensitivity in Patients with Refractory Functional Dyspepsia: a Randomized Double-blind Placebo Controlled Trial
Source: Sci Rep. 2020 Feb 12;10:2401. doi: 10.1038/s41598-020-59532-z (PMC7016109; doi:10.1038/s41598-020-59532-z)
Supplement: Supplementary file 3 — Supplementary Dataset 3. [file 41598_2020_59532_MOESM3_ESM.xlsx]

## Sheet: Sheet1
	GFD Responders	Age	Gender	accompany autoimmune diseae	Similar GI symptoms in family	FHx of Celiac disease	Postprandial fullness	Early satiety	Epigastric pain/Burning	Fatigue & Weakness	Musculoskeletal pain	chronic headache	Asthma	Allergic rhinitis	Depression	Sleep disturbance	Menstrual disorder	Ataxia	High stool calprotectin level due to gluten eating	High AGA(IgG) due to gluten ingestion	Recurrence of GI symptoms after gluten re-introduce (NCGS)	improvement of fatigue and weakness with GFD	improvement of Musculoskeletal pain with GFD	improvement of chronic headache with GFD	improvement of asthma with GFD	improvement of rhinitis with GFD	improvement of depression with GFD	improvement of sleep disturbance with GFD	improvement of menstrual disorders with GFD	improvement of ataxia with GFD	Recurrence of symptoms with gluten ingestion due 3 monthsperiod follow up
1		2	2	2	1	1	1	2	1	1	2	1	2	2	2	2	2	2	2	1	1	1	3	2	3	3	3	3	3	3	1
2		2	2	2	2	2	1	2	1	1	1	1	2	1	1	1	1	1	2	2	1	1	1	2	3	2	2	2	2	2	1
3		2	2	2	2	2	1	2	1	1	1	1	2	2	2	2	1	2	2	2	1	1	1	1	3	3	3	3	2	3	1
4		2	1	2	2	2	1	2	1	2	2	2	2	2	2	2	2	2	2	2	2	3	3	3	3	3	3	3	3	3	2
5		2	2	2	2	2	2	2	1	1	1	1	2	2	2	2	2	2	2	2	2	2	2	2	3	3	3	3	3	3	2
6		1	1	2	2	2	1	2	1	2	2	2	2	2	2	2	2	2	2	2	2	3	3	3	3	3	3	3	3	3	2
7		2	1	2	2	2	2	2	1	2	2	2	2	2	2	2	2	2	2	2	2	3	3	3	3	3	3	3	3	3	2
8		2	1	2	2	2	2	2	1	2	2	2	2	2	2	2	2	2	2	2	2	3	3	3	3	3	3	3	3	3	2				1	2	3
9		3	2	2	1	2	2	2	1	2	2	2	2	2	2	2	2	2	2	2	2	3	3	3	3	3	3	3	3	3	2				Yes	No	No symptom from beginning
10		3	1	2	1	2	1	2	1	2	2	2	2	2	2	2	2	2	2	2	2	3	3	3	3	3	3	3	3	3	2				18-30	31-40	41-55
11		1	2	2	2	2	1	1	2	2	2	2	2	2	2	2	2	2	2	2	2	3	3	3	3	3	3	3	3	3	2				male	female
12		2	1	2	2	2	1	2	1	2	2	2	2	2	2	2	2	2	2	2	2	3	3	3	3	3	3	3	3	3	2
13		2	2	2	2	2	2	2	1	2	2	2	2	2	2	2	2	2	2	2	2	3	3	3	3	3	3	3	3	3	2
14		3	2	2	2	2	1	2	1	2	2	2	2	2	2	2	2	2	2	2	2	3	3	3	3	3	3	3	3	3	2
15		2	1	2	2	2	1	2	2	2	2	2	2	2	2	2	2	2	2	2	1	3	3	3	3	3	2	3	3	3	1
16		1	2	2	2	2	1	1	1	1	1	1	2	2	1	1	1	1	2	2	1	2	2	1	3	3	3	2	2	2	1
17		3	1	2	2	2	2	1	2	1	2	2	2	2	2	2	2	2	2	1	2	2	3	3	3	3	3	3	3	3	1
18		1	1	2	2	2	1	2	1	2	2	2	2	2	2	2	2	2	2	1	2	3	3	3	3	3	3	3	3	3	2
19		1	2	2	2	2	2	2	1	1	1	2	2	2	1	2	2	2	2	1	2	1	1	3	3	3	2	3	3	3	1
20		2	2	2	2	2	1	2	1	1	1	2	2	2	1	2	2	2	2	2	2	1	1	3	3	3	2	3	3	3	2
21		1	2	2	2	2	2	2	1	1	2	1	2	1	2	2	2	2	2	2	2	1	3	2	3	2	3	3	3	3	2
22		1	2	2	2	2	2	2	1	2	2	2	2	2	2	2	2	2	2	2	2	3	3	3	3	3	3	3	3	3	2
23		3	1	2	2	2	1	2	1	2	2	2	2	2	2	2	2	2	2	2	2	3	3	3	3	3	3	3	3	3	1
24		1	2	2	2	2	1	2	1	2	2	2	2	2	2	2	2	2	2	2	2	3	3	3	3	3	3	3	3	3	2
25		2	2	2	2	2	1	2	1	2	2	2	2	2	2	2	2	2	2	2	2	3	3	3	3	3	3	3	3	3	2
26		2	1	2	1	2	1	2	1	2	2	2	2	2	2	2	2	2	2	2	2	3	3	3	3	3	3	3	3	3	2
27		3	2	2	1	2	2	2	1	2	2	2	2	2	2	2	2	2	2	2	2	3	3	3	3	3	3	3	3	3	2

## Sheet: Sheet2
							1	2	3
							مرد	زن	*
							18 -30 سال	30-40 سال	40- 55 سال
							دارد	ندارد	*
							بله	خیر	*
							*	*	از ابتدا وجود نداشته
